# Supplementary material for: Acute and long-term costs of 268 peripheral nerve injuries in the upper extremity
Source: PLoS One. 2020 Apr 6;15(4):e0229530. doi: 10.1371/journal.pone.0229530 (PMC7135060; doi:10.1371/journal.pone.0229530)
Supplement: S1 Data — (XLSX) [file pone.0229530.s002.xlsx]

## Sheet: Tabelle1
Zeilenbeschriftungen	Summe von GESAMTKOSTEN REHA UND KRANKENHAUSAUFENTHALT
424.786	424.786
534.902	534.902
629.82	629.82
924.255	924.255
1002.26	1002.26
1010.48	1010.48
1059.54	1059.54
1108.58	1108.58
1199.55	1199.55
1234.27	1234.27
1309.07	1309.07
1311.25	1311.25
1329.12	1329.12
1336.99	1336.99
1343.48	1343.48
1366.42	1366.42
1372.42	1372.42
1388.25	1388.25
1389.83	1389.83
1398.93	1398.93
1413.65	1413.65
1428.96	1428.96
1470.91	1470.91
1475.69	1475.69
1482.76	1482.76
1487.11	1487.11
1495.61	1495.61
1506.78	1506.78
1508.22	1508.22
1523.27	1523.27
1529.4	1529.4
1546.94	1546.94
1548.17	1548.17
1559.68	1559.68
1565.42	1565.42
1569.25	1569.25
1578.71	1578.71
1586.76	1586.76
1603.27	1603.27
1605.01	1605.01
1608.24	1608.24
1613.12	1613.12
1638.9	1638.9
1639.2	1639.2
1653.62	1653.62
1658.31	1658.31
1684.38	1684.38
1708.43	1708.43
1708.74	1708.74
1709.13	1709.13
1712.67	1712.67
1742.12	1742.12
1758.17	1758.17
1779.07	1779.07
1793.1	1793.1
1808.19	1808.19
1814.43	1814.43
1820.56	1820.56
1822.29	1822.29
1830.47	1830.47
1837.74	1837.74
1837.8	1837.8
1847.1	1847.1
1850.62	1850.62
1866.35	1866.35
1872.91	1872.91
1877.11	1877.11
1894.8	1894.8
1900.3	1900.3
1901.78	1901.78
1907.43	1907.43
1911.76	1911.76
1926.43	1926.43
1939.38	1939.38
1981.7	1981.7
2020.52	2020.52
2026.16	2026.16
2036.7	2036.7
2039.16	2039.16
2046.86	2046.86
2053.79	2053.79
2068.93	2068.93
2083.45	2083.45
2097.62	2097.62
2101.41	2101.41
2111.32	2111.32
2128.72	2128.72
2175.63	2175.63
2233.92	2233.92
2260.33	2260.33
2262.18	2262.18
2290.55	2290.55
2304.98	2304.98
2310.71	2310.71
2328.29	2328.29
2350.88	2350.88
2351.14	2351.14
2352.47	2352.47
2374.5	2374.5
2376.92	2376.92
2388.81	2388.81
2404.49	2404.49
2404.82	2404.82
2409.27	2409.27
2466.52	2466.52
2467.29	2467.29
2480.7	2480.7
2507.08	2507.08
2509.76	2509.76
2555.71	2555.71
2566.87	2566.87
2568.75	2568.75
2573.42	2573.42
2596.73	2596.73
2598.15	2598.15
2647.25	2647.25
2656.26	2656.26
2690.04	2690.04
2698.64	2698.64
2730.26	2730.26
2738.89	2738.89
2752.35	2752.35
2753.61	2753.61
2758.35	2758.35
2820.98	2820.98
2824.61	2824.61
2827.7	2827.7
2865.26	2865.26
2887.05	2887.05
2905.98	2905.98
2919.59	2919.59
2955.88	2955.88
2967.8	2967.8
2993.25	2993.25
3037.98	3037.98
3114.52	3114.52
3119.65	3119.65
3151.65	3151.65
3186.09	3186.09
3191.56	3191.56
3196.16	3196.16
3199.95	3199.95
3221.29	3221.29
3226.45	3226.45
3230.5	3230.5
3275.47	3275.47
3279.17	3279.17
3303.63	3303.63
3315.57	3315.57
3320.79	3320.79
3363.17	3363.17
3365.39	3365.39
3405.95	3405.95
3425.35	3425.35
3479.62	3479.62
3497.67	3497.67
3625.31	3625.31
3643.39	3643.39
3689.69	3689.69
3709.1	3709.1
3714.91	3714.91
3774.36	3774.36
3805.26	3805.26
3809.72	3809.72
3810.63	3810.63
3835.44	3835.44
3899.68	3899.68
3951.81	3951.81
3953.98	3953.98
3960.33	3960.33
3988.19	3988.19
4028.15	4028.15
4035.88	4035.88
4125.85	4125.85
4180.02	4180.02
4299.09	4299.09
4310.65	4310.65
4352.14	4352.14
4353.17	4353.17
4537.44	4537.44
4571.6	4571.6
4686.97	4686.97
4721.83	4721.83
4817.99	4817.99
4863.96	4863.96
5030.48	5030.48
5041.21	5041.21
5132.36	5132.36
5209.2	5209.2
5305.49	5305.49
5441.02	5441.02
5480.56	5480.56
5650.66	5650.66
5749.87	5749.87
5761.02	5761.02
5767.74	5767.74
5827.31	5827.31
5874.14	5874.14
6052.91	6052.91
6143.66	6143.66
6460.08	6460.08
6560.22	6560.22
6754.19	6754.19
6922.05	6922.05
7054.01	7054.01
7217.47	7217.47
7260.07	7260.07
7309.47	7309.47
7392.3	7392.3
7518.68	7518.68
7684.18	7684.18
7754.5	7754.5
7767.52	7767.52
8161.41	8161.41
8165	8165
8555.36	8555.36
8565.74	8565.74
8619.36	8619.36
8767.41	8767.41
9213.44	9213.44
9310.38	9310.38
9693.64	9693.64
9709.31	9709.31
10246.9	10246.9
10380.7	10380.7
10382.9	10382.9
10383.9	10383.9
10501.5	10501.5
10566.3	10566.3
10615.9	10615.9
11332.4	11332.4
11643.8	11643.8
12323.9	12323.9
12545.8	12545.8
12611.7	12611.7
12946.2	12946.2
13368.8	13368.8
13563.1	13563.1
14035.5	14035.5
17003.4	17003.4
17330.6	17330.6
18454.6	18454.6
19851.2	19851.2
19852.6	19852.6
21125.3	21125.3
24304	24304
24389.8	24389.8
31364.4	31364.4
36821.6	36821.6
60565.3	60565.3
(Leer)
Gesamtergebnis	1.19705e+06

## Sheet: Gesamttabelle
sex		Employment			Time of injury			Cause of injury		Object causing injury						injured nerve				injured side			Height of injury							other structures			24h						Anzahl Reha
male?	Age at injury	employed?	self-employed	student	Mo-Fri	Weekend	?	closed injury	open injury	Glas	Knife	electrical Machine	any kind of metal	other objects	unknown	median nerve	ulnar nerve	radial nerve	No. Nerves	right	left	both sides	Upper arm	elbow	lower arm	Wrist	Metacarpus	Finger	Partial injury	Tendons	Vessels	Nerve or tendon injured	Treated within 24h	Nerve tube	Direct nerve repair	Nerve donor autologous	Days in hospital	Cost of hospital days total	No of rehas	total days in reha	Total hospital and reha costs	days off of work	total costs including days off of work	change of employment	support for the patient in daily routine situations	Change to different profession	Pension	disability pension in %	cost of pension per year
1	7	0	0	1	1	0	0	0	1	0	0	0	0	1	0	1	0	0	1	1	0	0	0	1	0	0	0	0	0	0	1	1	1	0	0	0	8	7309.47	0		7309.47	56	7.626,33 EUR	0	0	0	1	0.1	485.4
1	51	1	0	0	1	0	0	0	1	0	0	1	0	0	0	1	0	0	1	0	1	0	0	0	0	0	0	1	0	1	1	2	1	0	1	0	20	5749.87	0	0	5749.87	75	7.906,62 EUR	0	0	0	0	0
1	56	1	0	0	1	0	0	0	1	0	0	1	0	0	0	1	0	0	1	0	1	0	0	0	0	0	0	1	0	2	1	3	1	0	1	0	11	5305.49	0	0	5305.49	90	8.369,79 Euro	0	0	0	0	0
1	32	0	0	0	1	0	0	0	1	0	0	1	0	0	0	1	0	0	1	0	1	0	0	0	0	0	0	1	0	1	0	1	1	0	1	0	5	3497.67	0	0	3497.67	140	25083.4	0	0	0	0	0
1	13	0	0	1	1	0	0	0	1	1	0	0	0	0	0	1	0	0	1	0	1	0	0	0	0	1	0	0	0	0	0	0	1	0	1	0	6	2039.16	0	0	2039.16
1	13	0	0	1	1	0	0	0	1	0	0	0	0	1	0	0	0	1	1	1	0	0	0	0	0	0	1	0	0	2	0	2	1	0	1	0	4	2020.52	0	0	2020.52
0	15	0	0	1	1	0	0	0	1	0	0	0	0	1	0	1	0	0	1	1	0	0	0	0	0	0	0	1	0	0	0	0	1	0	1	0	3	1872.91	0	0	1872.91
1	45	0	0	0	0	1	0	0	1	0	0	1	0	0	0	1	0	0	1	0	1	0	0	0	0	0	0	1	0	0	1	1	1	0	1	0	4	1847.1	0	44	1847.1
1	37	1	0	0	0	1	0	0	1	0	0	1	0	0	0	1	0	0	1	0	1	0	0	0	0	0	0	1	0	0	1	1	1	0	1	0	4	1837.74	0	24	1837.74
0	25	1	0	0	1	0	0	0	1	0	0	0	0	1	0	1	0	0	1	1	0	0	0	0	0	0	1	0	0	0	0	0	1	0	0	0	4	1653.62	0	0	1653.62
1	15	0	0	1	1	0	0	0	1	1	0	0	0	0	0	1	0	0	1	1	0	0	0	0	0	0	1	0	0	0	1	1	1	1	1	0	4	1548.17	0	94	1548.17
1	9	0	0	1	1	0	0	0	1	0	0	0	0	0	1	1	0	0	1	1	0	0	0	0	0	0	0	1	0	0	1	1	1	0	1	0	3	1911.76	0	70	1911.76
1	54	1	0	0	1	0	0	1	0	0	0	0	0	0	1	1	0	0	1	0	1	0	0	0	0	1	0	0	0	0	0	0	0	0	0	0	6	5753.7	1	23	8767.41	42	8526.31	0	0	0	0	0
1	32	1	0	0	1	0	0	0	1	1	0	0	0	0	0	1	0	0	1	0	1	0	0	0	0	0	1	0	0	0	1	1	1	0	1	0	3	2596.73	0	0	2596.73
1	62	1	0	0	0	1	0	0	1	0	0	0	1	0	0	1	0	1	2	1	0	0	0	0	0	1	0	0	0	2	0	2	0	0	0	0	3	2083.45	0	0	2083.45
1	18	0	0	1	1	0	0	0	1	1	0	0	0	0	0	1	0	0	1	1	0	0	0	0	0	0	0	1	0	0	0	0	1	0	1	0	5	1877.11	0	0	1877.11
0	19	1	0	0	1	0	0	0	1	0	0	0	0	1	0	0	1	0	1	1	0	0	0	0	0	0	0	1	0	4	2	6	1	0	1	0	8	2404.49	0	0	2404.49	14	2607.86	0	0	0	0	0
1	21	1	0	0	1	0	0	0	1	0	0	1	0	0	0	0	0	1	1	1	0	0	0	0	0	0	0	1	0	1	0	1	1	0	1	0	5	1684.38	0		1684.38	15	1878.72	0	0	0	0	0
1	22	1	0	0	1	0	0	0	1	0	0	1	0	0	0	1	0	0	1	0	1	0	0	0	0	0	0	1	0	2	2	4	1	0	1	0	12	6922.05	0	0	6922.05	24	4238.36	0	0	0	0
1	24	1	0	0	1	0	0	0	1	0	0	0	0	1	0	1	0	0	1	1	0	0	0	0	0	0	0	1	0	1	1	2	1	0	1	0	12	7726.04	1	72	11643.8	28	4929.02	0	0	0	0
1	22	1	0	0	1	0	0	0	1	0	1	0	0	0	0	1	0	0	1	0	1	0	0	0	0	0	0	1	1	0	1	1	1	0	1	0	4	1470.91	0		1470.91	30	3656.21	0	0	0	0
1	23	1	0	0	1	0	0	0	1	0	0	1	0	0	0	1	0	0	1	1	0	0	0	0	0	0	0	1	0	6	3	9	1	0	0	1	9	5441.02	0	0	5441.02	35	1516.76	0	0	0	0	0
1	26	1	0	0	1	0	0	0	1	0	0	0	0	0	1	1	0	0	1	0	1	0	0	0	0	0	0	1	0	1	1	2	1	0	1	0	8	4392.49	1	31	7754.5	45	3.844,83 Euro	0	0	0	0	0
1	25	1	0	0	1	0	0	0	1	0	0	1	0	0	0	1	0	0	1	0	1	0	0	0	0	0	0	1	0	1	2	3	1	0	0	1	8	5827.31	0	0	5827.31	49	5123.51	0	0	0	0	0
1	25	1	0	0	1	0	0	0	1	0	1	0	0	0	0	1	0	0	1	0	1	0	0	0	0	0	0	1	0	1	1	2	1	0	1	0	6	2698.64	0	0	2698.64	67	5504.06	0	0	0	0
1	28	1	0	0	1	0	0	0	1	0	0	1	0	0	0	1	0	0	1	0	1	0	0	0	0	0	1	0	0	0	0	0	0	0	1	0	4	1002.26	0	0	1002.26	71	5719.98	0	0	0	1	0.2	2654.4
1	29	1	0	0	1	0	0	0	1	1	0	0	0	0	0	0	1	0	1	0	1	0	0	0	1	0	0	0	0	1	0	1	1	0	0	0	7	2955.88	0	0	2955.88	71	5719.98	0	0	0	1	0.2	2654.4
1	29	1	0	0	1	0	0	1	0	0	0	1	0	0	0	1	0	0	1	1	0	0	0	0	0	0	0	1	0	1	1	2	0	0	1	0	6	4352.14	0	0	4352.14	84	7895.64	0	0	0	0	0
1	28	1	0	0	1	0	0	0	1	0	0	1	0	0	0	1	0	0	1	1	0	0	0	0	0	0	1	0	0	1	0	1	1	0	1	0	6	3230.5	0	0	3230.5	91	18.386,66 EUR	0	0	0	0	0
1	31	1	0	0	1	0	0	0	1	0	0	1	0	0	0	0	1	0	1	0	1	0	0	0	0	0	0	1	0	0	1	1	1	1	1	0	4	3038.42	1	0	4537.44	109	45453	0	1	0	1	0.2	3288
1	33	1	0	0	1	0	0	0	1	0	0	0	1	0	0	0	1	0	1	0	1	0	0	0	0	0	0	1	0	0	0	0	1	0	1	0	4	1309.07	0		1309.07	110	17569.7	0	0	0	0	0
1	33	1	0	0	1	0	0	0	1	0	0	1	0	0	0	1	1	0	2	0	1	0	0	0	0	0	0	1	0	5	6	11	1	0	1	1	22	13350.8	1	63	21125.3	114	7119.37	0	0	0	1	0	2654.4
1	34	1	0	0	1	0	0	0	1	0	0	1	0	0	0	1	0	0	1	0	1	0	0	0	0	0	0	1	0	0	0	0	1	0	1	0	5	1199.55	0	0	1199.55	122	17072.6	0	0	0	0	0.1
1	35	1	0	0	1	0	0	0	1	0	0	0	0	1	0	0	1	0	1	0	1	0	0	0	0	0	1	0	1	0	0	0	0	1	0	0	5	2917.47	1	43	8165	129	10537.4	0	0	0	0
1	36	1	0	0	1	0	0	0	1	0	0	0	1	0	0	0	1	0	1	0	1	0	0	0	0	0	0	1	0	0	1	1	1	0	1	0	8	3899.68	0	0	3899.68	141	38150.5	0	0	0	1	0.2	9899.44
1	40	1	0	0	1	0	0	0	1	0	0	1	0	0	0	1	0	0	1	0	1	0	0	0	0	0	0	1	0	4	3	7	1	0	1	1	8	3479.62	0	0	3479.62	227	34299.6	0	0	0	0	0
1	38	1	0	0	1	0	0	0	1	0	0	1	0	0	0	0	0	1	1	0	1	0	0	0	0	0	1	0	0	1	0	1	1	0	1	0	6	1475.69	0	0	1475.69	374	60757.4	0	0	0	0	0.1
1	38	1	0	0	1	0	0	0	1	0	0	1	0	0	0	0	1	0	1	0	1	0	0	0	1	0	0	0	0	8	1	9	1	1	0	1	15	6838.29	1	0	10383.9	587	94288.1	0	1	0	1	0.2	564.84
1	40	1	0	0	1	0	0	0	1	0	1	0	0	0	0	1	0	0	1	0	1	0	0	0	0	0	0	1	0	0	1	1	1	0	1	0	4	1482.76	0	0	1482.76	12	7457.63	0	0	0	0	0
1	39	1	0	0	1	0	0	0	1	0	0	1	0	0	0	1	0	0	1	0	1	0	0	0	0	0	0	1	0	2	2	4	1	0	1	0	10	3709.1	0	11	3709.1
1	43	1	0	0	1	0	0	1	0	0	0	0	0	1	0	0	1	0	1	1	0	0	0	0	0	1	0	0	0	0	0	0	0	0	0	0	10	4032.24	3	0	13563.1
0	42	1	0	0	1	0	0	0	1	1	0	0	0	0	0	0	1	0	1	1	0	0	0	0	0	0	0	1	0	1	1	2	1	0	1	0	4	2101.41	0	0	2101.41
1	43	1	0	0	0	1	0	0	1	0	0	1	0	0	0	0	1	0	1	0	1	0	0	0	0	1	0	0	0	1	1	2	1	0	1	0	6	2026.16	0	0	2026.16
1	42	1	0	0	1	0	0	0	1	0	0	1	0	0	0	1	0	0	1	1	0	0	0	0	0	0	0	1	0	0	2	2	1	0	1	0	9	4125.85	0	0	4125.85
1	43	0	0	0	1	0	0	0	1	0	0	1	0	0	0	1	1	0	2	1	0	0	0	0	0	0	0	1	0	2	3	5	1	0	1	0	4	2738.89	0	0	2738.89
1	46	1	0	0	1	0	0	0	1	0	0	0	1	0	0	1	0	0	1	1	0	0	0	0	0	0	0	1	1	0	0	0	1	0	1	0	5	2068.93	0	0	2068.93
1	48	1	0	0	1	0	0	0	1	1	0	0	0	0	0	1	0	0	1	0	1	0	0	0	0	0	0	1	0	0	0	0	0	0	1	0	15	6052.91	0	0	6052.91
1	51	1	0	0	1	0	0	0	1	0	1	0	0	0	0	0	1	0	1	0	1	0	0	0	0	0	0	1	0	0	1	1	1	0	1	0	5	1546.94	0	0	1546.94
1	54	1	0	0	1	0	0	0	1	1	0	0	0	0	0	0	0	1	1	0	1	0	0	0	0	0	1	0	0	0	0	0	1	0	1	0	2	1010.48	0	0	1010.48
1	53	1	0	0	1	0	0	0	1	0	1	0	0	0	0	0	1	0	1	0	1	0	0	0	0	0	1	0	0	0	0	0	0	0	1	0	5	2328.29	0	43	2328.29
1	52	1	0	0	1	0	0	0	1	0	0	1	0	0	0	1	1	0	2	1	0	0	0	0	0	0	0	1	0	0	1	1	1	0	1	0	4	2369.13	2	0	12323.9
1	54	1	0	0	1	0	0	0	1	0	0	1	0	0	0	0	0	1	1	0	1	0	0	0	0	0	1	0	1	1	1	2	1	0	1	0	8	5209.2	0	43	5209.2
1	58	1	0	0	0	1	0	0	1	0	0	0	0	0	1	1	0	0	1	1	0	0	0	0	0	1	0	0	0	1	2	3	1	1	1	0	31	17634	3	0	24389.8
1	57	1	0	0	1	0	0	0	1	0	0	1	0	0	0	1	0	0	1	0	1	0	0	0	0	0	0	1	0	4	1	5	1	0	1	0	4	3520.27	2	29	9213.44	42	4.354,53 Euro	0	0	0	0	0
1	59	1	0	0	1	0	0	1	0	0	0	0	0	1	0	0	1	0	1	1	0	0	0	0	0	1	0	0	0	0	0	0	0	0	0	0	3	1903.91	1	46	8619.36	42	7243.84	0	0	0	0
0	57	1	0	0	1	0	0	1	0	0	0	0	0	1	0	0	0	1	1	1	1	1	0	0	0	1	0	0	0	1	0	1	0	1	0	0	6	3689.69	0	0	3689.69	135	9326.11	0	0	0	0	0
1	30	1	0	0	1	0	0	0	1	0	1	0	0	0	0	1	0	0	1	1	0	0	0	0	0	0	0	1	0	0	1	1	1	0	1	0	4	3365.39	0	0	3365.39	152	32537.7	0	0	0		0
1	37	1	0	0	1	0	0	0	1	0	0	1	0	0	0	1	0	0	1	0	1	0	0	0	0	0	0	1	0	1	1	2	1	0	1	0	8	2690.04	0	23	2690.04	75	15243.8	0	0	0	0	0
1	28	1	0	0	1	0	0	0	1	0	0	0	0	0	1	1	0	0	1	0	1	0	0	0	0	0	0	1	1	0	1	1	0	0	0	0	3	2598.15	0	0	2598.15
1	52	1	0	0	1	0	0	0	1	0	0	0	0	0	1	1	0	0	1	0	1	0	0	0	0	0	0	1	0	0	1	1	1	0	1	0	6	2304.98	0	86	2304.98
1	24	1	0	0	1	0	0	0	1	0	0	1	0	0	0	1	0	0	1	1	0	0	0	0	0	0	0	1	0	1	1	2	1	0	1	0	6	2097.62	0	0	2097.62
1	61	1	0	0	1	0	0	1	0	0	0	0	0	0	1	0	1	0	1	1	0	0	0	0	0	1	0	0	0	0	0	0	0	0	0	0	5	1837.8	0	0	1837.8
1	21	1	0	0	1	0	0	0	1	0	1	0	0	0	0	1	0	0	1	0	1	0	0	0	0	0	1	0	0	1	0	1	1	0	1	0	6	1709.13	0	0	1709.13
1	49	1	0	0	1	0	0	0	1	0	0	0	1	0	0	1	0	0	1	0	1	0	0	0	0	0	0	1	0	0	1	1	1	0	1	0	4	1508.22	0	0	1508.22
1	18	1	0	0	1	0	0	0	1	0	1	0	0	0	0	1	0	0	1	0	1	0	0	0	0	0	0	1	1	1	0	1	1	0	1	0	4	1506.78	0	0	1506.78
1	17	1	0	0	1	0	0	0	1	0	0	1	0	0	0	1	0	0	1	0	1	0	0	0	0	0	0	1	0	0	0	0	1	0	1	0	3	1329.12	0	0	1329.12
1	51	1	0	0	0	1	0	0	0	0	0	0	0	1	0	1	1	0	2	1	0	0	0	0	1	0	0	1	0	4	1	5	1	0	1	0	25	60565.3	0	0	60565.3	11	2947.74	0	0	0	0	0
1	60	1	0	0	1	0	0	0	1	0	0	1	0	0	0	0	0	1	1	0	1	0	0	0	1	0	0	0	0	1	1	2	1	1	1	0	13	8565.74	0	0	8565.74	44	2834.88	0	0	0	0	0
0	24	1	0	0	1	0	0	0	1	0	0	0	0	1	0	0	1	0	1	1	0	0	0	0	0	0	0	1	0	0	1	1	1	0	0	1	4	3363.17	0		3363.17	171	16360.5	0	0	0	0
0	43	1	0	0	1	0	0	0	1	0	0	0	0	1	0	1	0	0	1	0	1	0	0	0	0	0	0	1	0	1	0	1	1	0	1	0	2	1388.25	0	0	1388.25
1	47	1	0	0	1	0	0	0	1	0	0	0	0	1	0	1	0	0	1	0	1	0	0	0	0	0	0	1	0	2	0	2	0	1	0	1	15	5451.11	2	22	18454.6	19	3178.89	0	0	0	0	0
1	29	1	0	0	1	0	0	0	1	0	0	0	0	1	0	0	1	0	1	1	0	0	0	0	0	0	1	0	0	0	0	0	1	0	1	0	13	6174.05	1	0	10380.7	36	2150.66	0	0	0	0
1	31	1	0	0	1	0	0	1	0	0	0	0	0	1	0	0	0	1	1	0	1	0	0	0	0	1	0	0	0	0	0	0	0	0	0	0	16	7767.52	0	0	7767.52	46	8681	0	0	0	0
0	41	1	0	0	0	1	0	0	1	1	0	0	0	0	0	1	0	0	1	0	1	0	0	0	0	1	0	0	1	1	1	2	1	1	1	0	7	4096.97	1	25	6560.22	67	5504.06	0			0
1	26	1	0	0	1	0	0	0	1	0	1	0	0	0	0	0	1	0	1	0	1	0	0	0	0	0	0	1	0	2	0	2	0	0	1	0	9	3774.36	0	0	3774.36	126	22920.8	0	0	0	0	0
1	59	1	0	0	1	0	0	0	1	1	0	0	0	0	0	1	0	0	1	0	1	0	0	0	0	0	0	1	0	1	1	2	1	1	1	0	7	3714.91	0	0	3714.91	128	17.653,56 Euro	0	0	0	0	0
1	22	1	0	0	0	1	0	0	1	1	0	0	0	0	0	0	1	0	1	1	0	0	0	0	0	0	0	1	0	2	1	3	1	0	1	0	5	3625.31	0	0	3625.31	137	24024.5	1	0	0	0	0
1	49	1	0	0	1	0	0	0	1	0	1	0	0	0	0	1	0	0	1	0	1	0	0	0	0	0	0	1	0	3	1	4	1	0	1	0	7	3320.79	0	0	3320.79	208	60751.5	0	0	0	1	0.2	228.37
1	26	1	0	0	0	1	0	0	1	1	0	0	0	0	0	1	0	0	1	1	0	0	0	0	0	0	1	0	0	0	0	0	1	1	1	0	5	3221.29	0	0	3221.29	249	71105.4	0	0	0	1	0.2	5471.89
1	62	0	1	0	1	0	0	0	1	0	0	0	0	0	1	1	0	0	1	0	1	0	0	0	0	0	0	1	0	3	1	4	1	0	1	0	9	3114.52	0		6118.27	319	42447.1	0	0	0	1	0.2	2721.6
1	46	1	0	0	1	0	0	0	1	1	0	0	0	0	0	1	0	0	1	1	0	0	0	0	0	0	0	1	0	3	0	3	1	0	1	0	6	2993.25	0	0	2993.25	339	41971.3	0	0	0	1	0.2	2841.84
1	28	1	0	0	1	0	0	0	1	0	1	0	0	0	0	1	0	0	1	0	1	0	0	0	0	0	0	1	0	1	1	2	1	0	1	0	8	2919.59	0	0	2919.59	432	69098	1	1	1	1	0.4	674.9
0	51	1	0	0	1	0	0	0	1	0	0	0	0	1	0	1	0	0	1	0	1	0	0	0	0	0	0	1	0	2	0	2	1	0	1	0	6	2820.98	0	0	2820.98	546	122034	1	0	0	1	0.4	6227.33
0	32	1	0	0	0	1	0	0	1	0	1	0	0	0	0	1	0	0	1	0	1	0	0	0	0	0	0	1	1	0	1	1	1	0	1	0	4	2568.75	0	0	2568.75
0	21	1	0	0	1	0	0	0	1	0	1	0	0	0	0	1	0	0	1	0	1	0	0	0	0	0	0	1	0	0	1	1	1	0	1	0	4	2555.71	0	44	2555.71
1	23	1	0	0	1	0	0	0	1	0	0	0	0	0	1	1	0	0	1	1	0	0	0	0	0	0	0	1	1	0	0	0	0	1	0	0	5	2376.92	0	0	2376.92
1	32	1	0	0	0	1	0	0	1	0	0	0	0	0	1	1	0	0	1	0	1	0	0	0	0	0	0	1	0	1	0	1	0	0	1	0	7	2352.47	0	0	2352.47
1	40	1	0	0	1	0	0	0	1	0	1	0	0	0	0	1	0	0	1	1	0	0	0	0	0	0	0	1	0	1	1	2	1	1	1	0	3	2351.14	0	0	2351.14
0	51	1	0	0	0	1	0	0	1	1	0	0	0	0	0	1	0	0	1	0	1	0	0	0	1	0	0	0	1	0	0	0	1	0	1	0	4	1565.42	0	0	1565.42
1	21	1	0	0	0	1	0	0	1	1	0	0	0	0	0	0	1	0	1	0	1	0	0	0	0	0	0	1	0	1	1	2	1	0	1	0	5	1487.11	0	0	1487.11
0	30	1	0	0	1	0	0	0	1	1	0	0	0	0	0	1	0	0	1	1	0	0	0	0	0	0	0	1	0	1	0	1	1	0	1	0	4	1413.65	0	0	1413.65
0	28	1	0	0	1	0	0	0	1	0	0	1	0	0	0	0	1	0	1	0	1	0	0	0	0	0	0	1	1	0	0	0	0	0	1	0	3	1389.83	0	0	1389.83
1	19	1	0	0	1	0	0	0	1	0	0	0	1	0	0	1	0	0	1	0	1	0	0	0	0	0	0	1	0	3	1	4	1	0	1	0	4	3809.72	0		3809.72	14	618.01	0	0	0	0	0
1	20	1	0	0	1	0	0	0	1	1	0	0	0	0	0	1	0	0	1	1	0	0	0	0	0	1	0	0	0	0	0	0	0	0	1	0	5	2262.18	0	0	2262.18	14	2330.86	0	0	0	0	0
1	20	1	0	0	1	0	0	0	1	0	0	0	1	0	0	1	0	0	1	1	0	0	0	0	0	0	0	1	0	1	0	1	1	0	1	0	4	2467.29	0	0	2467.29	16	2955.65	0	0	0	0	0
1	20	1	0	0	1	0	0	0	1	0	0	1	0	0	0	1	0	0	1	1	0	0	0	0	0	0	0	1	0	0	1	1	1	0	1	0	11	4353.17	0	0	4353.17	21	3.484,97 Euro	0	0	0	0	0
1	18	1	0	0	1	0	0	0	1	0	0	0	0	0	1	1	0	0	1	0	1	0	0	0	0	0	0	1	1	2	0	2	1	0	1	0	6	2036.7	0	0	2036.7	26	3487.15	0	0	0	0
1	23	1	0	0	1	0	0	0	1	0	1	0	0	0	0	0	0	1	1	0	1	0	0	0	0	1	0	0	0	0	0	0	0	1	0	1	3	2758.35	0	0	2758.35	27	2097.14	0	0	0	0	0
1	22	1	0	0	1	0	0	0	1	0	0	1	0	0	0	0	1	0	1	0	1	0	0	0	0	0	1	0	0	0	0	0	0	1	1	0	2	2308.32	1	27	5874.14	33	2405.92	0	0	0	0	0
1	24	1	0	0	1	0	0	0	1	0	1	0	0	0	0	1	0	0	1	1	0	0	0	0	0	0	0	1	0	0	0	0	1	1	1	0	4	2111.32	0	0	2111.32	41	2385.51	0	0	0	0
1	23	1	0	0	1	0	0	0	1	0	0	0	0	1	0	1	1	0	2	1	0	0	0	0	1	0	0	0	0	12	2	14	1	1	1	0	44	31364.4	0	0	31364.4	51	3242.97	0	0	0	0
1	26	1	0	0	1	0	0	0	1	0	1	0	0	0	0	1	0	0	1	1	0	0	0	0	0	0	0	1	0	0	1	1	1	0	1	0	2	2260.33	0	0	2260.33	51	3117.92	0	0	0	0
1	27	1	0	0	1	0	0	0	1	0	0	0	0	0	1	0	1	0	1	1	0	0	0	0	0	0	0	1	0	0	1	1	1	0	1	0	3	2509.76	0	0	2509.76	56	7.626,33 EUR	0	0	0	1	0.2	485.4
1	29	1	0	0	1	0	0	0	1	0	0	1	0	0	0	1	1	0	2	0	1	0	0	0	0	0	1	0	0	2	0	2	1	0	1	0	12	9214.4	1	50	13368.8	61	11664.5	0	0	0	0
1	29	1	0	0	1	0	0	0	0	0	0	1	0	0	0	1	0	0	1	1	0	0	0	0	0	0	0	1	0	0	1	1	1	0	1	0	11	5093.88	1	43	9310.38	66	8587.46	0	0	0	0	0
1	29	1	0	0	1	0	0	0	1	0	0	0	0	0	1	0	1	0	1	0	1	0	0	0	0	0	0	1	0	0	1	1	1	0	1	0	3	1901.78	0	0	1901.78	68	2735.04	0	0	0	0
1	32	1	0	0	0	1	0	0	1	0	0	1	0	0	0	1	0	0	1	0	1	0	0	0	0	0	0	1	0	1	1	2	1	0	1	0	7	7054.01	0	0	7054.01	68	5206.27	0	0	0	0	0
1	31	1	0	0	1	0	0	0	1	0	0	1	0	0	0	0	1	0	1	0	1	0	0	0	0	0	1	0	0	0	1	1	1	0	1	0	4	1708.43	0	0	1708.43	71	5719.98	0	0	0	1	0.2	2654.4
1	31	1	0	0	1	0	0	0	1	0	0	0	1	0	0	0	1	0	1	1	0	0	1	0	0	0	0	0	0	0	0	0	1	0	0	0	4	1793.1	0	0	1793.1	93	9593.32	0	0	0	0	0
1	31	1	0	0	1	0	0	0	1	0	0	1	0	0	0	0	1	0	1	0	1	0	0	0	0	0	1	0	0	0	1	1	1	0	1	0	7	2046.86	0	43	2046.86	109	7614.88	0	0	0	0	0
1	33	1	0	0	1	0	0	0	1	0	0	1	0	0	0	1	0	0	1	0	1	0	0	0	0	0	0	1	0	10	6	16	1	0	1	0	27	18579.1	1	21	19852.6	113	11537.5	0	0	0	0	0
1	34	1	0	0	1	0	0	0	1	0	0	0	1	0	0	1	0	0	1	1	0	0	0	0	1	0	0	0	1	9	0	9	1	1	1	0	9	6143.66	0	0	6143.66	114	7119.37	0	0	0	1	0.2	2654.4
1	35	1	0	0	1	0	0	0	1	1	0	0	0	0	0	0	1	0	1	0	1	0	0	0	0	0	0	1	0	0	1	1	1	0	1	0	5	3196.16	0	0	3196.16	122	17072.6	0	0	0	0	0.1
0	37	1	0	0	1	0	0	0	1	0	0	1	0	0	0	1	0	0	1	0	1	0	0	0	0	0	0	1	0	0	1	1	1	0	1	0	8	4299.09	0	0	4299.09	123	10659.5	0	0	0	0	0
1	35	1	0	0	1	0	0	0	1	0	0	1	0	0	0	1	0	0	1	0	1	0	0	0	0	0	0	1	0	1	1	2	1	0	1	0	8	3199.95	0	0	3199.95	123	16162	0	0	0	0
1	36	1	0	0	1	0	0	0	1	0	0	0	0	0	1	0	1	0	1	0	1	0	0	0	0	0	0	1	0	0	0	0	0	0	1	0	5	2573.42	0	0	2573.42	126	22920.8	0	0	0	0	0
1	42	1	0	0	1	0	0	0	1	0	0	0	0	0	1	1	0	0	1	1	0	0	0	0	0	0	0	1	0	3	1	4	1	0	1	0	4	2466.52	0	0	2466.52	210	25764.4	0	0	0	1	0.2	3418.68
1	40	1	0	0	1	0	0	0	1	0	0	0	1	0	0	0	1	0	1	1	0	0	0	0	0	0	0	1	0	1	1	2	1	0	1	0	5	3303.63	0	0	3303.63	216	16160.5	0	0	0	0
1	40	1	0	0	1	0	0	0	1	0	0	0	0	0	1	1	0	0	1	0	1	0	0	0	0	0	1	0	0	3	1	4	1	0	1	0	8	5030.48	0	0	5030.48	249	71105.4	0	0	0	1	0.2	5471.89
1	44	1	0	0	0	1	0	0	1	0	0	1	0	0	0	0	0	1	1	0	1	0	0	0	0	1	0	0	0	0	0	0	1	0	1	0	4	2233.92	0	0	2233.92	249	71105.4	0	0	0	1	0.2	5471.89
1	45	0	0	0	1	0	0	0	1	0	0	0	1	0	0	1	0	0	1	0	1	0	0	0	0	0	0	1	0	0	0	0	1	0	1	0	k.A.	924.255	0	38	924.255	439	63753.2	1	0	0	0	0
1	44	1	0	0	1	0	0	0	1	0	0	1	0	0	0	1	0	0	1	1	0	0	0	0	0	0	0	1	0	2	2	4	1	0	1	0	14	7684.18	0	0	7684.18	546	83.092,85 EUR	0	1	0	1	0.4	967.15
1	48	1	0	0	1	0	0	0	1	0	0	0	0	1	0	1	0	0	1	1	0	0	0	0	0	0	0	1	1	0	0	0	1	0	1	0	3	1613.12	0	0	1613.12	553	35.278,13 EUR	0	0	0	1	0.2	4343.54
1	48	1	0	0	1	0	0	0	1	0	0	1	0	0	0	1	0	0	1	0	1	0	0	0	0	0	0	1	1	0	0	0	1	0	1	0	4	1758.17	0	0	1758.17	21	11526.8		0
1	49	1	0	0	1	0	0	0	1	0	0	0	0	1	0	1	0	0	1	0	1	0	0	0	0	0	0	1	0	4	3	7	1	0	1	1	43	22174.6	3	0	36821.6		5504.06		0			0
1	50	1	0	0	1	0	0	0	1	0	0	0	0	0	1	1	0	0	1	1	0	0	0	0	0	0	0	1	0	1	0	1	1	0	1	0	9	3988.19	0	0	3988.19
1	50	1	0	0	1	0	0	0	1	0	0	0	0	0	1	1	1	0	2	0	1	0	0	0	0	0	0	1	0	4	4	8	1	0	0	1	6	3810.63	0	0	3810.63
1	50	1	0	0	1	0	0	0	1	0	0	1	0	0	0	1	1	0	2	1	0	0	0	0	0	0	0	1	0	2	3	5	1	1	1	0	22	10615.9	0	0	10615.9
1	53	1	0	0	0	1	0	0	1	0	0	0	1	0	0	0	1	0	1	0	1	0	0	0	0	0	0	1	0	1	0	1	1	0	1	0	3	1343.48	0	0	1343.48
1	51	1	0	0	1	0	0	0	1	0	0	1	0	0	0	0	1	0	1	1	0	0	0	0	0	0	1	1	0	2	0	2	1	0	1	0	3	1529.4	0	0	1529.4
1	54	1	0	0	1	0	0	0	1	0	0	0	0	0	1	1	0	0	1	0	1	0	0	0	0	0	0	1	0	1	0	1	1	0	0	1	16	7518.68	0	0	7518.68
1	53	1	0	0	1	0	0	0	1	0	0	1	0	0	0	0	1	0	1	0	1	0	0	0	1	0	0	0	0	1	1	2	1	1	1	0	8	4603.13	1	0	7260.07
1	55	1	0	0	1	0	0	0	1	0	0	0	1	0	0	1	0	0	1	1	0	0	0	0	0	0	0	1	1	1	0	1	1	0	1	0	5	2752.35	0	0	2752.35
1	55	1	0	0	1	0	0	0	1	0	0	0	1	0	0	1	0	0	1	0	1	0	0	0	0	0	0	1	0	0	1	1	1	0	1	0	4	2905.98	0	0	2905.98
1	54	1	0	0	0	1	0	1	0	0	0	1	0	0	0	1	0	0	1	1	0	0	0	0	0	0	0	1	0	0	2	2	1	0	0	1	14	10713.8	1	0	14035.5
1	55	1	0	0	1	0	0	0	1	0	0	1	0	0	0	1	0	0	1	0	1	0	0	0	0	0	0	1	0	0	1	1	1	0	1	0	8	3835.44	0	0	3835.44
1	56	1	0	0	1	0	0	1	0	0	0	0	0	1	0	0	0	1	1	1	0	0	0	0	0	1	0	0	0	1	0	1	0	0	0	0	15	2963.42	2	0	7392.3
1	54	1	0	0	1	0	0	0	1	0	0	1	0	0	0	1	0	0	1	0	1	0	0	0	0	1	0	0	0	9	1	10	1	1	1	0	10	6460.08	0	0	6460.08
1	55	1	0	0	1	0	0	0	1	0	0	0	0	0	1	1	0	0	1	1	0	0	0	0	0	0	0	1	0	0	0	0	0	0	1	0	6	2374.5	0	0	2374.5
1	57	1	0	0	1	0	0	0	1	0	0	0	1	0	0	1	0	0	1	0	1	0	0	0	0	0	0	1	0	1	0	1	1	0	1	0	8	2656.26	0	0	2656.26
1	57	1	0	0	1	0	0	0	1	0	0	1	0	0	0	1	0	0	1	0	1	0	0	0	0	0	0	1	0	5	3	8	1	0	1	0	14	12946.2	0	22	12946.2
1	65	1	0	0	0	1	0	0	1	0	0	1	0	0	0	0	1	0	1	0	1	0	0	0	0	0	0	1	0	0	0	0	1	0	1	0	3	1372.42	0	0	1372.42
1	64	1	0	0	1	0	0	0	1	0	0	1	0	0	0	1	0	0	1	1	0	0	0	0	0	0	0	1	0	3	0	3	1	0	1	0	12	3805.26	0	0	3805.26
1	73	0	1	0	0	1	0	0	1	1	0	0	0	0	0	1	1	0	2	0	1	0	0	0	1	0	0	0	0	4	2	6	1	0	1	0	7	3275.47	0	0	3275.47
1	64	1	0	0	1	0	0	0	1	0	0	1	0	0	0	1	1	0	2	1	0	0	0	0	0	0	1	0	0	3	6	9	1	0	1	0	8	8161.41	0	0	8161.41	16	2955.65	0	0	0	0	0
1	60	1	0	0	1	0	0	0	1	0	0	0	1	0	0	0	1	0	1	0	1	0	0	0	0	0	0	1	0	1	0	1	1	0	1	0	4	1907.43	0	0	1907.43	19	3178.89	0	0	0	0	0
1	58	1	0	0	1	0	0	0	1	0	0	0	1	0	0	0	0	1	1	1	0	0	0	0	0	0	1	0	0	2	0	2	1	0	1	0	7	2350.88	0	0	2350.88	21	1.194,33 EUR	0	0	0	0	0
1	58	1	0	0	1	0	0	0	1	1	0	0	0	0	0	1	0	0	1	0	1	0	0	0	0	0	0	1	0	1	1	2	1	0	1	0	5	2404.82	0		2404.82	28	3046.5	0	0	0	0	0
1	55	1	0	0	1	0	0	0	1	0	0	0	0	0	1	1	0	0	1	0	1	0	0	0	0	0	0	1	0	1	1	2	1	0	1	0	4	1742.12	0		1742.12	34	3736.48	0	0	0	0	0
1	55	1	0	0	1	0	0	0	1	0	0	0	0	0	1	0	1	0	1	1	0	0	0	0	0	0	0	1	1	0	1	1	1	0	1	0	2	534.902	0	0	534.902	34	3736.48	0	0	0	0	0
1	51	1	0	0	1	0	0	0	1	0	0	0	0	1	0	1	0	0	1	1	0	0	0	0	0	0	0	1	0	0	0	0	0	0	1	0	9	2887.05	0	0	2887.05	37	1814.55	0	0	0	0	0
0	51	1	0	0	0	1	0	0	1	0	0	0	0	1	0	1	0	0	1	0	1	0	0	0	0	0	0	1	0	0	0	0	1	0	1	0	3	1820.56	0	0	1820.56	39	5626.66	0	0	0	0
1	52	1	0	0	1	0	0	0	1	0	0	0	1	0	0	0	1	0	1	0	1	0	0	0	0	0	0	1	0	0	1	1	1	0	1	0	2	424.786	0		424.786	45	6551.11	0	0	0	0	0
0	49	1	0	0	1	0	0	0	1	0	1	0	0	0	0	1	0	0	1	0	1	0	0	0	0	0	0	1	0	1	1	2	1	0	1	0	6	1859	1	70	10566.3	67	5504.06	0	0	0	0
1	51	1	0	0	0	1	0	0	1	0	1	0	0	0	0	0	1	0	1	0	1	0	0	0	0	0	0	1	0	1	1	2	1	0	1	0	5	2657.72	2	44	10246.9	122	17072.6	0	0	0	0	0.1
0	50	1	0	0	1	0	0	0	1	0	0	1	0	0	0	1	0	0	1	0	1	0	0	0	0	0	0	1	0	10	6	16	1	0	1	0	14	8261.63	3	11	17003.4	227	34299.6	0	0	0	0	0
0	47	1	0	0	1	0	0	0	1	0	1	0	0	0	0	1	0	0	1	0	1	0	0	0	0	0	0	1	0	0	0	0	1	0	1	0	3	1866.35	0	36	1866.35	306	56309.1	0	0	0	1	0.2	3345.41
1	48	1	0	0	1	0	0	0	1	0	0	0	0	1	0	1	1	0	2	0	1	0	0	0	0	0	0	1	0	7	4	11	1	0	1	0	15	7497.78	2	22	10501.5	322	77178.3	0	0	0	1	0.2	347.72
1	48	1	0	0	1	0	0	0	1	0	0	1	0	0	0	0	1	0	1	1	0	0	0	0	0	0	1	0	0	0	1	1	0	0	0	0	3	3951.81	0	65	3951.81	476	92.706,21EUR	0	0	0	1	0.2	7929.27
0	47	1	0	0	1	0	0	1	0	0	0	0	0	1	0	0	0	1	1	1	0	0	0	0	0	1	0	0	0	0	0	0	0	0	0	0	8	2785.65	1	18	6754.19	546	83.092,85 EUR	0	1	0	1	0.4	967.15
1	45	1	0	0	0	1	0	0	1	0	1	0	0	0	0	1	0	0	1	0	1	0	0	0	0	0	0	1	1	0	0	0	0	0	1	0	5	1926.43	0	0	1926.43	28	32537.7		0
1	46	0	0	0	1	0	0	0	1	0	0	1	0	0	0	1	0	0	1	0	1	0	0	0	0	0	0	1	0	0	0	0	1	0	1	0	1	1234.27	0	60	1234.27
1	42	1	0	0	1	0	0	0	1	0	0	1	0	0	0	1	0	0	1	0	1	0	0	0	0	0	0	1	0	2	2	4	1	0	1	0	7	2290.55	0	0	2290.55
0	42	1	0	0	1	0	0	0	1	1	0	0	0	0	0	0	1	0	1	1	0	0	0	0	1	0	0	0	0	0	0	0	1	1	1	0	4	2388.81	0	0	2388.81
1	42	1	0	0	1	0	0	1	0	0	0	0	0	1	0	0	0	1	1	0	1	0	0	0	0	0	1	0	0	3	0	3	0	0	0	0	7	4091.86	3	22	12545.8
0	39	1	0	0	1	0	0	0	1	0	0	1	0	0	0	1	0	0	1	0	1	0	0	0	0	0	0	1	0	1	1	2	1	0	1	0	7	3119.65	0	0	3119.65
1	37	1	0	0	1	0	0	0	1	0	0	0	0	0	1	1	0	0	1	0	1	0	0	0	0	0	0	1	0	0	1	1	1	0	1	0	4	2824.61	0	0	2824.61
1	37	1	0	0	1	0	0	0	1	0	0	1	0	0	0	1	0	0	1	1	0	0	0	0	0	0	0	1	0	0	1	1	1	0	1	0	3	1569.25	0	0	1569.25
1	38	1	0	0	1	0	0	0	1	1	0	0	0	0	0	0	1	0	1	1	0	0	0	0	1	0	0	0	0	0	0	0	0	1	0	0	3	2647.25	0	0	2647.25
0	33	1	0	0	1	0	0	0	1	1	0	0	0	0	0	1	0	0	1	0	1	0	0	0	0	0	0	1	0	0	1	1	0	0	1	0	5	1814.43	0	0	1814.43
1	35	0	0	0	1	0	0	0	1	0	0	0	0	1	0	1	1	0	2	1	0	0	0	0	0	1	0	0	0	1	1	2	0	0	0	1	7	9934.89	2	0	17330.6
1	31	1	0	0	1	0	0	0	1	0	1	0	0	0	0	1	0	0	1	0	1	0	0	0	0	0	0	1	0	2	1	3	1	0	1	0	4	3226.45	0	0	3226.45
0	30	1	0	0	1	0	0	0	1	1	0	0	0	0	0	0	1	0	1	0	1	0	0	0	0	0	0	1	0	2	1	3	1	0	1	0	4	2053.79	0	0	2053.79
0	28	1	0	0	1	0	0	0	1	0	1	0	0	0	0	1	0	0	1	1	0	0	0	0	0	0	0	1	1	0	0	0	1	0	1	0	4	1608.24	0	0	1608.24
1	26	1	0	0	1	0	0	0	1	0	0	0	0	1	0	0	1	0	1	0	1	0	1	0	0	0	0	0	0	0	0	0	1	0	0	0	12	3480.08	3	21	19851.2
1	27	1	0	0	1	0	0	0	1	1	0	0	0	0	0	1	1	0	2	0	1	0	0	0	0	1	0	0	0	4	0	4	0	1	0	0	9	6589.19	1	0	9693.64
1	25	1	0	0	1	0	0	0	1	0	0	0	0	0	1	1	0	0	1	1	0	0	0	0	0	0	0	1	1	0	0	0	1	0	1	0	4	1495.61	0	0	1495.61
0	24	1	0	0	1	0	0	0	1	0	0	1	0	0	0	1	0	0	1	1	0	0	0	0	0	0	0	1	0	0	1	1	1	1	1	0	5	3037.98	0	0	3037.98
1	20	1	0	0	1	0	0	0	1	0	0	0	0	0	1	1	0	0	1	1	0	0	0	0	0	0	0	1	0	0	0	0	0	0	1	0	4	1850.62	0	0	1850.62
1	59	1	0	0	1	0	0	1	0	0	0	1	0	0	0	0	1	0	1	1	0	0	0	1	0	0	0	0	0	0	0	0	0	0	0	0	3	2333.83	1	33	5767.74	74	6886.52	0	0	0		0
1	31	1	0	0	1	0	0	0	1	1	0	0	0	0	0	0	0	1	1	1	0	0	0	0	1	0	0	0	1	0	1	1	1	1	1	0	6	4028.15	0	0	4028.15	114	7119.37	0	0	0		0.1	2654.4
1	44	1	0	0	1	0	0	0	1	0	0	1	0	0	0	0	0	1	1	0	1	0	0	0	0	1	0	0	0	0	1	1	1	0	1	0	7	3425.35	0	0	3425.35	143	14716.3	0	0	0	0
1	37	1	0	0	1	0	0	0	1	0	0	1	0	0	0	1	0	0	1	0	1	0	0	0	0	0	1	0	0	0	1	1	1	0	1	0	8	3191.56	0	0	3191.56	273	51398.2	0	0	0	0
0	24	1	0	0	0	1	0	0	1	1	0	0	0	0	0	1	0	0	1	0	1	0	0	0	0	0	0	1	0	1	1	2	1	0	1	0	7	2480.7	0	0	2480.7
1	26	1	0	0	1	0	0	0	1	0	1	0	0	0	0	1	0	0	1	1	0	0	0	0	0	0	0	1	0	0	0	0	1	1	1	0	4	2409.27	0	0	2409.27
0	52	1	0	0	1	0	0	0	1	0	0	0	0	0	1	1	0	0	1	1	0	0	0	0	0	0	0	1	1	0	0	0	0	0	1	0	7	1808.19	0	0	1808.19
1	18	1	0	0	1	0	0	0	1	1	0	0	0	0	0	0	1	0	1	1	0	0	0	0	0	0	0	1	0	0	1	1	1	0	1	0	3	1638.9	0	48	1638.9
1	55	1	0	0	1	0	0	0	1	1	0	0	0	0	0	1	0	0	1	1	0	0	0	0	0	0	1	0	0	0	0	0	1	0	1	0	3	1605.01	0	0	1605.01
1	27	1	0	0	0	1	0	0	1	0	0	0	0	0	1	0	1	0	1	0	1	0	0	0	0	0	0	1	0	0	0	0	1	0	1	0	3	1059.54	0	0	1059.54
1	78	0	0	0	1	0	0	0	1	0	0	1	0	0	0	0	1	0	1	1	0	0	0	0	0	0	1	0	0	3	1	4	1	0	1	0	12	7275.92	2	22	10382.9	36	2150.66	0	0	0	0
1	65	0	1	0	0	1	0	0	1	0	0	1	0	0	0	1	0	0	1	1	0	0	0	0	0	0	1	0	0	1	1	2	1	0	1	0	6	2357.54	1	0	9709.31	38	3397.21	0	0	0	0	0
1	53	1	0	0	1	0	0	0	1	0	0	1	0	0	0	1	0	0	1	0	1	0	0	0	0	0	0	1	0	1	1	2	1	0	1	0	17	7217.47	0	0	7217.47	61	11664.5	0	0	0		0
1	46	1	0	0	0	1	0	0	1	0	0	1	0	0	0	1	0	0	1	0	1	0	0	0	0	0	1	0	0	0	2	2	1	0	1	0	6	5761.02	0	0	5761.02	74	8994.25	0	0	0	0	0
1	41	1	0	0	1	0	0	0	1	0	0	1	0	0	0	0	1	0	1	0	1	0	0	0	0	0	0	1	0	0	2	2	1	0	1	0	11	5650.66	0	0	5650.66	80	7147.55	0	0	0	0	0
1	72	0	1	0	1	0	0	0	1	0	0	1	0	0	0	1	0	0	1	0	1	0	0	0	0	0	0	1	0	1	1	2	1	0	1	0	12	5480.56	0	0	5480.56	82	8278.54	0	0	0	0
1	50	0	1	0	1	0	0	0	1	0	0	1	0	0	0	1	0	0	1	1	0	0	0	0	0	0	0	1	0	1	0	1	1	1	1	0	10	4863.96	0	0	4863.96	97	17346.8	0	0	0	1	0.1	216.66
1	29	1	0	0	1	0	0	1	0	0	0	0	0	1	0	0	1	0	1	0	1	0	0	1	0	0	0	0	0	0	0	0	0	0	0	0	4	1684.84	1	22	4817.99	97	17346.8	0	0	0	1	0.1	216.66
1	57	1	0	0	1	0	0	0	1	0	0	1	0	0	0	1	0	0	1	0	1	0	0	0	0	0	0	1	0	1	1	2	1	1	1	0	8	4721.83	0	0	4721.83	97	7843.28	0	0	0	0	0
1	39	1	0	0	0	1	0	0	1	0	0	1	0	0	0	1	0	0	1	0	1	0	0	0	0	0	0	1	0	0	1	1	1	0	1	0	17	4686.97	0	0	4686.97	105	14.466,61 EUR	0	0	0	1	0.2	6251.7
1	69	1	0	0	1	0	0	0	1	0	0	0	1	0	0	1	0	0	1	1	0	0	0	0	0	0	1	0	0	0	1	1	1	0	1	0	7	4571.6	0	0	4571.6	105	14.466,61 EUR	0	0	0	1	0.2	6251.7
1	37	0	1	0	1	0	0	0	1	0	0	0	0	0	1	1	0	0	1	1	0	0	0	0	0	0	1	0	0	0	0	0	1	1	1	0	9	4035.88	0	0	4035.88	114	7119.37	0	0	0	1	0.2	2654.4
1	45	1	0	0	0	1	0	0	1	0	0	1	0	0	0	0	1	0	1	1	0	0	0	0	0	0	0	1	0	0	1	1	1	0	1	0	7	3953.98	0	0	3953.98	119	11526.8	0	0	0		0
1	38	1	0	0	1	0	0	0	1	0	0	0	0	0	1	1	0	0	1	0	1	0	0	0	0	0	0	1	0	1	0	1	1	0	1	0	5	3643.39	0	0	3643.39	137	24024.5	1	0	0	0	0
0	34	1	0	0	1	0	0	0	1	1	0	0	0	0	0	1	0	0	1	1	0	0	0	0	0	0	0	1	0	2	0	2	1	0	1	0	6	3315.57	0	0	3315.57	209	39587.1	0	1	1	0	0
1	52	1	0	0	1	0	0	0	1	0	0	1	0	0	0	1	1	0	2	0	1	0	0	0	0	0	0	1	0	1	1	2	1	0	1	0	4	3186.09	0	0	3186.09	305	55362	0	0	0	1	0.2	336
1	36	1	0	0	1	0	0	0	1	0	0	1	0	0	0	1	0	0	1	0	1	0	0	0	0	0	0	1	0	2	1	3	1	0	1	0	3	3151.65	0	0	3151.65	306	56309.1	0	0	0	1	0.2	3345.41
1	36	0	0	0	1	0	0	0	1	0	1	0	0	0	0	0	0	1	1	0	1	0	0	0	0	1	0	0	0	3	0	3	1	0	1	0	5	2865.26	0	49	2865.26	476	92.706,21EUR	0	0	0	1	0.2	7929.27
1	74	1	0	0	1	0	0	0	1	0	0	1	0	0	0	0	1	0	1	0	1	0	0	0	0	0	0	1	0	2	1	3	1	0	1	0	7	2827.7	0	0	2827.7	545	76181.7	0	1	0	0	0.1
1	55	0	1	0	1	0	0	0	1	0	0	0	0	0	1	1	0	0	1	0	1	0	0	0	0	0	0	1	0	0	1	1	0	0	1	0	6	2753.61	0	43	2753.61	549	122359	1	1	0	1	0.4	5961.51
1	41	1	0	0	0	1	0	0	1	0	0	1	0	0	0	0	1	0	1	0	1	0	0	1	0	0	0	0	1	0	0	0	1	1	1	0	5	2730.26	0	72	2730.26	1109	99146.1	0	1	0	1	0.2	5368.2
1	47	0	1	0	0	1	0	0	1	0	0	0	0	1	0	1	0	0	1	0	1	0	0	0	0	0	0	1	0	1	1	2	1	0	1	0	6	2566.87	0	0	2566.87
1	36	0	1	0	0	1	0	0	1	0	0	0	1	0	0	1	0	0	1	0	1	0	0	0	0	0	0	1	0	0	0	0	1	0	1	0	4	2128.72	0	0	2128.72
1	45	1	0	0	1	0	0	0	1	0	0	1	0	0	0	0	0	1	1	0	1	0	0	0	0	0	0	1	0	0	0	0	0	0	1	0	2	1939.38	0	0	1939.38
0	52	0	0	0	1	0	0	1	0	0	0	1	0	0	0	1	1	0	2	1	0	0	0	0	0	1	0	0	0	0	0	0	0	0	0	0	5	1900.3	0	0	1900.3
1	40	0	1	0	1	0	0	0	1	1	0	0	0	0	0	1	0	0	1	0	1	0	0	0	0	0	1	0	0	0	0	0	1	0	1	0	3	1894.8	0	0	1894.8
1	46	0	1	0	0	1	0	0	1	0	0	0	0	1	0	1	0	0	1	1	0	0	0	0	0	0	1	0	0	0	1	1	1	0	1	0	5	1830.47	0	43	1830.47
1	39	0	0	0	1	0	0	0	1	0	0	0	1	0	0	0	0	1	1	0	1	0	0	0	0	1	0	0	1	0	0	0	0	1	1	0	3	1822.29	0	0	1822.29
0	34	0	1	0	1	0	0	0	1	0	1	0	0	0	0	1	0	0	1	0	1	0	0	0	0	0	0	1	1	0	0	0	1	0	1	0	4	1779.07	0	0	1779.07
1	56	0	1	0	1	0	0	0	1	0	0	0	0	1	0	1	0	0	1	0	1	0	0	0	0	0	0	1	0	0	1	1	1	0	1	0	5	1712.67	0	0	1712.67
1	36	1	0	0	1	0	0	0	1	0	0	1	0	0	0	0	1	0	1	0	1	0	0	0	0	0	1	0	0	1	0	1	1	0	1	0	4	1658.31	0	0	1658.31
0	29	0	0	0	1	0	0	0	1	0	0	0	0	0	1	1	0	0	1	0	1	0	0	0	0	0	0	1	0	0	0	0	1	0	1	0	3	1639.2	0	0	1639.2
1	71	0	1	0	0	1	0	0	1	0	0	1	0	0	0	0	0	1	1	1	0	0	0	0	0	1	0	0	0	3	0	3	1	0	1	0	3	1586.76	0	0	1586.76
0	14	1	0	0	1	0	0	0	1	0	1	0	0	0	0	0	0	1	1	1	0	0	0	0	0	0	1	0	0	0	0	0	1	0	1	0	3	1398.93	0	0	1398.93
1	22	1	0	0	1	0	0	0	1	0	0	0	0	1	0	1	1	0	2	0	1	0	0	0	1	1	1	0	0	0	1	1	1	0	0	0	26	12770.3	2	43	24304	14	2281.08	0	0	0	0
0	41	1	0	0	1	0	0	0	1	0	0	1	0	0	0	1	0	0	1	1	0	0	0	0	0	0	0	1	0	4	3	7	1	0	1	0	13	8696.92	1	0	12611.7	27	2097.14	0	0	0	0	0
1	17	1	0	0	1	0	0	0	1	0	0	1	0	0	0	1	1	0	2	1	0	0	0	0	0	0	0	1	0	5	6	11	1	0	1	0	10	6497.23	1	22	11332.4	32	2301.39	0	0	0	0	0
1	36	1	0	0	1	0	0	0	1	0	1	0	0	0	0	1	0	0	1	0	1	0	0	0	0	0	0	1	0	0	0	0	0	1	1	0	17	4454.81	2	23	8555.36	45	2491.37	0	0	0	0
1	52	1	0	0	1	0	0	0	1	0	0	0	0	0	1	1	0	0	1	0	1	0	0	0	0	0	0	1	0	3	1	4	1	0	1	0	13	5132.36	0	0	5132.36	91	5381.87	0	0	0	1	0.1	1776
1	60	1	0	0	1	0	0	0	1	0	0	1	0	0	0	1	0	0	1	0	1	0	0	0	0	0	0	1	0	3	1	4	1	0	1	1	5	5041.21	0	0	5041.21	91	18.386,66 EUR	0	0	0	0	0
1	70	1	0	0	1	0	0	0	1	0	0	1	0	0	0	1	0	0	1	0	1	0	0	0	0	0	0	1	0	2	1	3	1	0	1	0	9	4310.65	0	0	4310.65	110	17569.7	0	0	0	0	0
1	23	0	0	0	1	0	0	0	1	0	0	0	1	0	0	0	0	1	1	0	1	0	0	0	1	0	0	0	0	2	1	3	1	0	1	0	7	4180.02	0	0	4180.02	114	7119.37	0	0	0	1	0.2	2654.4
1	48	1	0	0	1	0	0	0	1	0	0	1	0	0	0	0	1	0	1	0	1	0	0	0	1	0	0	0	1	5	1	6	1	1	1	0	8	3960.33	0	0	3960.33	119	11526.8	0	0	0		0
1	58	1	0	0	1	0	0	0	1	1	0	0	0	0	0	1	0	0	1	1	0	0	0	0	0	0	0	1	0	0	1	1	1	1	1	0	5	3405.95	0		3405.95	152	32537.7	0	0	0	0
1	48	1	0	0	1	0	0	0	1	0	0	1	0	0	0	0	0	1	1	1	0	0	0	0	0	1	0	0	0	2	1	3	1	0	1	0	4	2967.8	0	0	2967.8	361	72051.3	0	0	0	1	0.2	2721.6
1	42	1	0	0	1	0	0	0	1	0	0	0	1	0	0	1	0	0	1	1	0	0	0	0	0	0	1	0	0	0	1	1	1	0	1	0	7	2507.08	0	0	2507.08
1	50	1	0	0	1	0	0	0	1	1	0	0	0	0	0	1	0	0	1	1	0	0	0	0	0	1	0	0	1	1	0	1	1	0	1	0	6	2310.71	0	0	2310.71
1	53	1	0	0	1	0	0	0	1	0	0	1	0	0	0	1	0	0	1	1	0	0	0	0	0	0	1	0	0	0	0	0	1	1	1	0	5	2175.63	0	0	2175.63
1	47	1	0	0	1	0	0	0	1	0	1	0	0	0	0	1	0	0	1	1	0	0	0	0	0	0	0	1	0	0	1	1	1	0	1	0	5	1981.7	0	0	1981.7
1	25	1	0	0	1	0	0	0	1	0	0	0	0	0	1	1	0	0	1	0	1	0	0	0	0	0	1	0	0	0	1	1	0	0	0	0	4	1708.74	0	0	1708.74
1	28	1	0	0	1	0	0	0	1	0	0	1	0	0	0	1	0	0	1	1	0	0	0	0	0	0	0	1	0	0	0	0	1	0	1	0	5	1603.27	0	0	1603.27
1	50	1	0	0	1	0	0	0	1	1	0	0	0	0	0	1	0	0	1	0	1	0	0	0	0	0	0	1	0	1	1	2	1	0	1	0	4	1578.71	0	0	1578.71
0	44	1	0	0	1	0	0	0	1	1	0	0	0	0	0	0	1	0	1	0	1	0	0	0	0	0	0	1	0	0	1	1	1	0	1	0	3	1559.68	0	22	1559.68
0	26	1	0	0	1	0	0	0	1	1	0	0	0	0	0	0	1	0	1	0	1	0	0	0	0	0	0	1	1	0	0	0	1	0	1	0	4	1523.27	0	0	1523.27
0	62	1	0	0	1	0	0	0	1	1	0	0	0	0	0	1	0	0	1	0	1	0	0	0	0	0	0	1	0	1	1	2	1	0	1	0	3	1428.96	0	0	1428.96
1	32	1	0	0	1	0	0	0	1	0	1	0	0	0	0	0	1	0	1	0	1	0	0	0	0	0	0	1	1	0	0	0	1	0	1	0	2	1366.42	0	0	1366.42
1	32	1	0	0	1	0	0	0	1	0	0	0	0	0	1	1	0	0	1	0	1	0	0	0	0	0	0	1	0	1	0	1	1	0	1	0	5	1336.99	0	0	1336.99
1	53	1	0	0	1	0	0	0	1	1	0	0	0	0	0	1	0	0	1	1	0	0	0	0	0	0	0	1	0	0	1	1	1	0	1	0	3	1311.25	0	0	1311.25
1	22	1	0	0	1	0	0	0	1	0	0	1	0	0	0	1	0	0	1	0	1	0	0	0	0	0	0	1	0	0	1	1	1	0	1	0	6	1108.58	0	0	1108.58
1	33	1	0	0	1	0	0	0	1	0	1	0	0	0	0	1	0	0	1	0	1	0	0	0	0	0	0	1	0	1	0	1	1	0	1	0	0	629.82	0	0	629.82
1	24	1	0	0	1	0	0	0	1	0	1	0	0	0	0	1	0	0	1	1	0	0	0	0	0	0	0	1	0	2	1	3	1	0	1	0	5	3279.17	0	0	3279.17	210	23994.6	0	0	0	0
